# Supplementary material for: Five new coexisting species of copepod crustaceans of the genus Spaniomolgus (Poecilostomatoida: Rhynchomolgidae), symbionts of the stony coral Stylophorapistillata (Scleractinia)
Source: Zookeys. 2018 Oct 22;(791):71–95. doi: 10.3897/zookeys.791.28775 (PMC6205989; doi:10.3897/zookeys.791.28775)
Supplement: XML Treatment for Spaniomolgus globus [file zookeys.791.28775-treatment2.xml]

<!DOCTYPE tp:taxon-treatment
  PUBLIC "-//TaxonX//DTD Taxonomic Treatment Publishing DTD v0 20100105//EN" "tax-treatment-NSO.dtd">
<tp:taxon-treatment xmlns:tp="http://www.plazi.org/taxpub"><tp:treatment-meta><kwd-group><label>Taxon classification</label><kwd><named-content xmlns:xlink="http://www.w3.org/1999/xlink" content-type="kingdom">Animalia</named-content></kwd><kwd><named-content xmlns:xlink="http://www.w3.org/1999/xlink" content-type="order">Cyclopoida</named-content></kwd><kwd><named-content xmlns:xlink="http://www.w3.org/1999/xlink" content-type="family">Rhynchomolgidae</named-content></kwd></kwd-group><mixed-citation publication-type="journal"><person-group><name><surname>Conradi</surname><given-names>Mercedes</given-names></name><name><surname>Bandera</surname><given-names>Eugenia</given-names></name><name><surname>Mudrova</surname><given-names>Sofya V.</given-names></name><name><surname>Viatcheslav N. Ivanenko</surname><given-names/></name></person-group><article-title>Five new coexisting species of copepod crustaceans of the genus <italic><tp:taxon-name><tp:taxon-name-part taxon-name-part-type="genus" reg="Spaniomolgus">Spaniomolgus</tp:taxon-name-part></tp:taxon-name></italic> (<tp:taxon-name><tp:taxon-name-part taxon-name-part-type="order">Poecilostomatoida</tp:taxon-name-part></tp:taxon-name>: <tp:taxon-name><tp:taxon-name-part taxon-name-part-type="family">Rhynchomolgidae</tp:taxon-name-part></tp:taxon-name>), symbionts of the stony coral <italic><tp:taxon-name><tp:taxon-name-part taxon-name-part-type="genus" reg="Stylophora">Stylophora</tp:taxon-name-part><tp:taxon-name-part taxon-name-part-type="species" reg="pistillata">pistillata</tp:taxon-name-part></tp:taxon-name></italic> (<tp:taxon-name><tp:taxon-name-part taxon-name-part-type="order">Scleractinia</tp:taxon-name-part></tp:taxon-name>)</article-title><source>Zookeys</source><day>22</day><month>10</month><year>2018</year><volume>2018</volume><issue>791</issue><fpage>71</fpage><lpage>95</lpage><pub-id pub-id-type="doi">10.3897/zookeys.791.28775</pub-id></mixed-citation></tp:treatment-meta><tp:nomenclature><tp:taxon-name>
                  <tp:taxon-name-part taxon-name-part-type="genus" reg="Spaniomolgus">Spaniomolgus</tp:taxon-name-part>
                  <tp:taxon-name-part taxon-name-part-type="species" reg="globus">globus</tp:taxon-name-part>
                  <object-id xmlns:xlink="http://www.w3.org/1999/xlink" content-type="zoobank" xlink:type="simple">http://zoobank.org/9EC98428-E87D-4854-B2C7-7BEAA59DF14A</object-id>
                </tp:taxon-name><tp:taxon-status xmlns:xlink="http://www.w3.org/1999/xlink" xlink:type="simple">sp. n.</tp:taxon-status><xref ref-type="fig" rid="F3">Figs 3</xref><xref ref-type="fig" rid="F4">, 4</xref></tp:nomenclature><tp:treatment-sec sec-type="type locality" id="SECID0EOVAE"><title>Type locality.</title><p>Saudi Arabian Red Sea, reef near Thuwal, <named-content xmlns:xlink="http://www.w3.org/1999/xlink" content-type="dwc:verbatimCoordinates" xlink:type="simple"><named-content content-type="geo-json" specific-use="{&#34;type&#34;:&#34;Point&#34;,&#34;coordinates&#34;:[38.764222,22.063472]}" id="NCID0EXVAE" xlink:type="simple">22°03'48.5"N, 38°45'51.2"E</named-content></named-content>.</p></tp:treatment-sec><tp:treatment-sec sec-type="material" id="SECID0E3VAE"><title>Material examined.</title><p>1 ♀ holotype (<named-content xmlns:xlink="http://www.w3.org/1999/xlink" content-type="dwc:institutional_code" xlink:type="simple">ZMMU</named-content> Me-1209) and 3 ♀♀ paratypes (<named-content xmlns:xlink="http://www.w3.org/1999/xlink" content-type="dwc:institutional_code" xlink:type="simple">ZMMU</named-content> Me-1210) from tubular-shaped modification of corallites of <italic><tp:taxon-name><tp:taxon-name-part taxon-name-part-type="genus" reg="Stylophora">Stylophora</tp:taxon-name-part><tp:taxon-name-part taxon-name-part-type="species" reg="pistillata">pistillata</tp:taxon-name-part></tp:taxon-name></italic> (<abbrev xmlns:xlink="http://www.w3.org/1999/xlink" content-type="institution" xlink:title="King Abdullah University of Science and Technology" id="ABBRID0EXWAE" xlink:type="simple">KAUST</abbrev> SA2013-61) collected at 1 m depth.</p></tp:treatment-sec><tp:treatment-sec sec-type="etymology" id="SECID0E3WAE"><title>Etymology.</title><p>The specific Latin epithet <italic><tp:taxon-name><tp:taxon-name-part taxon-name-part-type="genus" reg="Spaniomolgus"/><tp:taxon-name-part taxon-name-part-type="species" reg="globus">globus</tp:taxon-name-part></tp:taxon-name></italic>, globe, refers to the body shape in life when the urosome forms an s-shaped flexure.</p></tp:treatment-sec><tp:treatment-sec sec-type="description" id="SECID0EMXAE"><title>Description.</title><p>Adult female.</p><p><italic>Body</italic> cyclopiform, with oval cephalothorax and cylindrical urosome (Fig. <xref ref-type="fig" rid="F3">3a</xref>). Total body length ranging from 1.1 to 1.5 mm (mean = 1.3 mm, n = 4); width ranging from 580 to 600 µm (mean = 590 µm, n = 4). Prosome consists of cephalothorax (first pedigerous somite incompletely separated by an indistinct furrow) and three free pedigerous somites. Rostral area covered with hyaline setules (not figured). Second and third pedigerous somites with epimeral areas slightly angular. Fourth pedigerous somite smaller than preceding ones, its epimeral areas much less expanded.</p><fig id="F3" position="float" orientation="portrait"><label>Figure 3.</label><caption><p><italic><tp:taxon-name><tp:taxon-name-part taxon-name-part-type="genus" reg="Spaniomolgus">Spaniomolgus</tp:taxon-name-part><tp:taxon-name-part taxon-name-part-type="species" reg="globus">globus</tp:taxon-name-part></tp:taxon-name></italic> sp. n., female. <bold>a</bold> Habitus lateral <bold>b</bold> Urosome dorsal <bold>c</bold> Antenna <bold>d</bold> Antennule <bold>e</bold> Maxillule <bold>f</bold> Maxilla <bold>g</bold> Mandible <bold>h</bold> Maxilliped. Scale bars: 300 µm (<bold>a</bold>); 100 µm (<bold>b</bold>); 50 µm (<bold>c–h</bold>).</p></caption><graphic xmlns:xlink="http://www.w3.org/1999/xlink" xlink:href="zookeys-791-071-g003.jpg" position="float" orientation="portrait" xlink:type="simple" id="oo_236673.jpg"/></fig><p><italic>Urosome</italic> s-shaped when alive, with the genital double-somite drawn forward under the metasome and the postgenital somites in line with the prosome (Fig. <xref ref-type="fig" rid="F3">3a</xref>); 5-segmented, comprising fifth pedigerous somite, genital double-somite, and three free abdominal somites (Fig. <xref ref-type="fig" rid="F3">3b</xref>). In dorsal view, only the postgenital somites are visible. Leg 5-bearing somite bell-shaped, slightly wider than long.</p><p><italic>Genital double-somite</italic> (Fig. <xref ref-type="fig" rid="F3">3b</xref>) narrow, squarish (200 × 200 µm); its dorsal length (120 µm) much shorter than its ventral length (200 µm). Paired genital apertures bipartite, each comprising ventrolateral copulatory pore and dorsolateral gonopore (oviduct opening); lateral margins nearly parallel. Each genital area with two minute setae (Fig. <xref ref-type="fig" rid="F3">3b</xref>). Egg sac unknown. Width and length of three postgenital somites, 120 × 180, 85 × 130 and 105 × 120 μm from anterior to posterior.</p><p><italic>Caudal rami</italic> (Fig. <xref ref-type="fig" rid="F3">3b</xref>) elongated, 180 × 45 µm, 4.0 times longer than wide. With six setae relatively short and naked. Outer lateral seta 52 µm, outermost terminal seta 41 µm, innermost terminal seta 47 µm. Two median terminal setae broadened, 58 µm (outer) and 52 µm (inner) in length. Dorsal seta 35 µm.</p><p><italic>Antennule</italic> (Fig. <xref ref-type="fig" rid="F3">3d</xref>) 7-segmented, segments 67, 97, 41, 39, 35, 21 and 20 µm long respectively (measured along their posterior margin). Armature formula as follows: 1, 13, 6, 3, 4 and 1 aesthetasc, 3 and 1 aesthetasc and 7 (two of them joined at the base) and 1 aesthetasc. All setae relatively short and naked.</p><!--PageBreak--><!--PageBreak--><p><italic>Antenna</italic> (Fig. <xref ref-type="fig" rid="F3">3c</xref>) 3-segmented; first segment 81µm long with small terminal hyaline seta; second segment 113 µm long with similar seta medially; third segment (formed by fusion of original segments 3 and 4 in <italic><tp:taxon-name><tp:taxon-name-part taxon-name-part-type="genus" reg="Lichomolgus">Lichomolgus</tp:taxon-name-part></tp:taxon-name></italic>) 63 µm long with three hyaline setae medially (representing the usual three setae on penultimate segment in <italic><tp:taxon-name><tp:taxon-name-part taxon-name-part-type="genus" reg="Lichomolgus">Lichomolgus</tp:taxon-name-part></tp:taxon-name></italic>) and two apical hyaline setae. Small recurved terminal claw 32 µm long. Length ratio of second to third segment (measured along inner margin) 2.1:1.</p><p><italic>Mandible</italic> (Fig. <xref ref-type="fig" rid="F3">3g</xref>). Basal region with a rounded hyaline expansion and a distal row of small teeth on inner margin, and a fringe of setules on the outer margin. Terminal lash long, denticulated.</p><p><italic>Maxillule</italic> (Fig. <xref ref-type="fig" rid="F3">3e</xref>) a single segment with a small seta and three hyaline prolongations (seemingly not articulated), one of them ornamented with setules.</p><p><italic>Maxilla</italic> (Fig. <xref ref-type="fig" rid="F3">3f</xref>) 2-segmented; proximal segment unarmed; distal segment with a small seta medially, and two setiform processes apically, one barbed, the other with spinules.</p><p><italic>Maxilliped</italic> (Fig. <xref ref-type="fig" rid="F3">3h</xref>) 3-segmented; first segment unarmed; second segment robust, with two naked inner setae; third segment claw-like denticulated distally, with two setae medially.</p><p><italic>Legs 1–4</italic> (Fig. <xref ref-type="fig" rid="F4">4a-d</xref>) with 3-segmented rami except for 2-segmented Sixth leg 4 endopod. Inner coxal seta long and plumose in legs 1–3, short and naked in Sixth leg 4. Outer basal seta short and naked in all legs. Endopod of Sixth leg 4 reaching beyond middle of third exopodal segment; with two terminal spines unequal in length, outer 32 µm long, inner 55 µm long, the latter spines with hyaline. Outer spines on Sixth leg 4 exopod with smooth lamellae. Armature formula as follows:</p><!--PageBreak--><table-wrap position="float" orientation="portrait"><label/><table><tbody><tr><td rowspan="1" colspan="1"/><td rowspan="1" colspan="1">
                          <bold>Coxa</bold>
                        </td><td rowspan="1" colspan="1">
                          <bold>Basis</bold>
                        </td><td rowspan="1" colspan="1">
                          <bold>Exopod</bold>
                        </td><td rowspan="1" colspan="1">
                          <bold>Endopod</bold>
                        </td></tr><tr><td rowspan="1" colspan="1">Leg 1</td><td rowspan="1" colspan="1">0–1</td><td rowspan="1" colspan="1">1–0</td><td rowspan="1" colspan="1">I-0; I-1; III,I,4</td><td rowspan="1" colspan="1">0–1; 0–1; I,1,4</td></tr><tr><td rowspan="1" colspan="1">Leg 2</td><td rowspan="1" colspan="1">0–1</td><td rowspan="1" colspan="1">1–0</td><td rowspan="1" colspan="1">I-0; I-1; III,I,5</td><td rowspan="1" colspan="1">0–1; 0–2; I,II,3</td></tr><tr><td rowspan="1" colspan="1">Leg 3</td><td rowspan="1" colspan="1">0–1</td><td rowspan="1" colspan="1">1–0</td><td rowspan="1" colspan="1">I-0; I-1; III,I,5</td><td rowspan="1" colspan="1">0–1; 0–2; I,II,2</td></tr><tr><td rowspan="1" colspan="1">Leg 4</td><td rowspan="1" colspan="1">0–1</td><td rowspan="1" colspan="1">1–0</td><td rowspan="1" colspan="1">I-0; I-1; II,I,5</td><td rowspan="1" colspan="1">0–1; 0,II,0</td></tr></tbody></table></table-wrap><p><italic>Fifth Sixth leg</italic> (Fig. <xref ref-type="fig" rid="F3">3b</xref>) with protopod incorporated into somite; outer basal smooth seta minute. Free exopodal segment long, slender and recurved, 6.7 times as long as wide, bearing two apical setae unequal in length, innermost more than twice the length of outer one.</p><p><italic>Sixth leg</italic> (Fig. <xref ref-type="fig" rid="F3">3b</xref>) represented by two very small articulated spines near attachment of eggs sacs.</p><p>Male unknown.</p><fig id="F4" position="float" orientation="portrait"><label>Figure 4.</label><caption><p><italic><tp:taxon-name><tp:taxon-name-part taxon-name-part-type="genus" reg="Spaniomolgus">Spaniomolgus</tp:taxon-name-part><tp:taxon-name-part taxon-name-part-type="species" reg="globus">globus</tp:taxon-name-part></tp:taxon-name></italic> sp. n., female. <bold>a</bold> Leg 1 <bold>b</bold> Leg 2 <bold>c</bold> Leg 3 <bold>d</bold> Leg 4 Scale bar: 50 µm.</p></caption><graphic xmlns:xlink="http://www.w3.org/1999/xlink" xlink:href="zookeys-791-071-g004.jpg" position="float" orientation="portrait" xlink:type="simple" id="oo_236674.jpg"/></fig></tp:treatment-sec></tp:taxon-treatment>
