# Supplementary material for: Five new coexisting species of copepod crustaceans of the genus Spaniomolgus (Poecilostomatoida: Rhynchomolgidae), symbionts of the stony coral Stylophorapistillata (Scleractinia)
Source: Zookeys. 2018 Oct 22;(791):71–95. doi: 10.3897/zookeys.791.28775 (PMC6205989; doi:10.3897/zookeys.791.28775)
Supplement: XML Treatment for Spaniomolgus dentatus [file zookeys.791.28775-treatment3.xml]

<!DOCTYPE tp:taxon-treatment
  PUBLIC "-//TaxonX//DTD Taxonomic Treatment Publishing DTD v0 20100105//EN" "tax-treatment-NSO.dtd">
<tp:taxon-treatment xmlns:tp="http://www.plazi.org/taxpub"><tp:treatment-meta><kwd-group><label>Taxon classification</label><kwd><named-content xmlns:xlink="http://www.w3.org/1999/xlink" content-type="kingdom">Animalia</named-content></kwd><kwd><named-content xmlns:xlink="http://www.w3.org/1999/xlink" content-type="order">Cyclopoida</named-content></kwd><kwd><named-content xmlns:xlink="http://www.w3.org/1999/xlink" content-type="family">Rhynchomolgidae</named-content></kwd></kwd-group><mixed-citation publication-type="journal"><person-group><name><surname>Conradi</surname><given-names>Mercedes</given-names></name><name><surname>Bandera</surname><given-names>Eugenia</given-names></name><name><surname>Mudrova</surname><given-names>Sofya V.</given-names></name><name><surname>Viatcheslav N. Ivanenko</surname><given-names/></name></person-group><article-title>Five new coexisting species of copepod crustaceans of the genus <italic><tp:taxon-name><tp:taxon-name-part taxon-name-part-type="genus" reg="Spaniomolgus">Spaniomolgus</tp:taxon-name-part></tp:taxon-name></italic> (<tp:taxon-name><tp:taxon-name-part taxon-name-part-type="order">Poecilostomatoida</tp:taxon-name-part></tp:taxon-name>: <tp:taxon-name><tp:taxon-name-part taxon-name-part-type="family">Rhynchomolgidae</tp:taxon-name-part></tp:taxon-name>), symbionts of the stony coral <italic><tp:taxon-name><tp:taxon-name-part taxon-name-part-type="genus" reg="Stylophora">Stylophora</tp:taxon-name-part><tp:taxon-name-part taxon-name-part-type="species" reg="pistillata">pistillata</tp:taxon-name-part></tp:taxon-name></italic> (<tp:taxon-name><tp:taxon-name-part taxon-name-part-type="order">Scleractinia</tp:taxon-name-part></tp:taxon-name>)</article-title><source>Zookeys</source><day>22</day><month>10</month><year>2018</year><volume>2018</volume><issue>791</issue><fpage>71</fpage><lpage>95</lpage><pub-id pub-id-type="doi">10.3897/zookeys.791.28775</pub-id></mixed-citation></tp:treatment-meta><tp:nomenclature><tp:taxon-name>
                  <tp:taxon-name-part taxon-name-part-type="genus" reg="Spaniomolgus">Spaniomolgus</tp:taxon-name-part>
                  <tp:taxon-name-part taxon-name-part-type="species" reg="dentatus">dentatus</tp:taxon-name-part>
                  <object-id xmlns:xlink="http://www.w3.org/1999/xlink" content-type="zoobank" xlink:type="simple">http://zoobank.org/4A6D3CC9-2492-4092-82D8-38F95675696A</object-id>
                </tp:taxon-name><tp:taxon-status xmlns:xlink="http://www.w3.org/1999/xlink" xlink:type="simple">sp. n.</tp:taxon-status><xref ref-type="fig" rid="F5">Fig. 5</xref><!--PageBreak--></tp:nomenclature><tp:treatment-sec sec-type="type locality" id="SECID0EFBAG"><title>Type locality.</title><p>Saudi Arabian Red Sea, reef near Thuwal, <named-content xmlns:xlink="http://www.w3.org/1999/xlink" content-type="dwc:verbatimCoordinates" xlink:type="simple"><named-content content-type="geo-json" specific-use="{&#34;type&#34;:&#34;Point&#34;,&#34;coordinates&#34;:[38.764222,22.063472]}" id="NCID0EOBAG" xlink:type="simple">22°03'48.5"N, 38°45'51.2"E</named-content></named-content>.</p></tp:treatment-sec><tp:treatment-sec sec-type="material" id="SECID0ETBAG"><title>Material examined.</title><p>1 ♀ holotype (<named-content xmlns:xlink="http://www.w3.org/1999/xlink" content-type="dwc:institutional_code" xlink:type="simple">ZMMU</named-content> Me-1213) and 1 ♀ paratype (<named-content xmlns:xlink="http://www.w3.org/1999/xlink" content-type="dwc:institutional_code" xlink:type="simple">ZMMU</named-content> Me-1214) from <italic><tp:taxon-name><tp:taxon-name-part taxon-name-part-type="genus" reg="Stylophora">Stylophora</tp:taxon-name-part><tp:taxon-name-part taxon-name-part-type="species" reg="pistillata">pistillata</tp:taxon-name-part></tp:taxon-name></italic> (morphotype <italic><tp:taxon-name><tp:taxon-name-part taxon-name-part-type="genus" reg="Stylophora">S.</tp:taxon-name-part><tp:taxon-name-part taxon-name-part-type="species" reg="danae">danae</tp:taxon-name-part></tp:taxon-name></italic>) (<abbrev xmlns:xlink="http://www.w3.org/1999/xlink" content-type="institution" xlink:title="King Abdullah University of Science and Technology" id="ABBRID0EZCAG" xlink:type="simple">KAUST</abbrev> SA2013-31) collected at 28 m depth.</p></tp:treatment-sec><tp:treatment-sec sec-type="etymology" id="SECID0E5CAG"><title>Etymology.</title><p>The specific name from the Latin <italic><tp:taxon-name><tp:taxon-name-part taxon-name-part-type="genus" reg="Spaniomolgus"/><tp:taxon-name-part taxon-name-part-type="species" reg="dentatus">dentatus</tp:taxon-name-part></tp:taxon-name></italic>, refers to the denticulated margin of the maxillipedal claw.</p></tp:treatment-sec><tp:treatment-sec sec-type="description" id="SECID0EODAG"><title>Description.</title><p>Adult female.</p><p><italic>Body</italic> cyclopiform, with oval cephalothorax and cylindrical urosome (Fig. <xref ref-type="fig" rid="F5">5a</xref>). Body length 750 µm and maximum width 390 µm. Prosome comprising cephalothorax and three free pedigerous somites. Second and third pedigerous somites with slightly rectangular epimeral areas. Fourth pedigerous somite smaller than preceding ones, its epimeral areas much less expanded.</p><fig id="F5" position="float" orientation="portrait"><label>Figure 5.</label><caption><p><italic><tp:taxon-name><tp:taxon-name-part taxon-name-part-type="genus" reg="Spaniomolgus">Spaniomolgus</tp:taxon-name-part><tp:taxon-name-part taxon-name-part-type="species" reg="dentatus">dentatus</tp:taxon-name-part></tp:taxon-name></italic> sp. n., female. <bold>a</bold> Habitus dorsal <bold>b</bold> Urosome dorsal (Leg 6 arrowed) <bold>c</bold> Antenna <bold>d</bold> Maxilliped <bold>e</bold> Leg 4. Scale bars: 300 µm (<bold>a</bold>); 100 µm (<bold>b</bold>); 50 µm (<bold>c–e</bold>).</p></caption><graphic xmlns:xlink="http://www.w3.org/1999/xlink" xlink:href="zookeys-791-071-g005.jpg" position="float" orientation="portrait" xlink:type="simple" id="oo_236675.jpg"/></fig><p><italic>Urosome</italic> 5-segmented, comprising fifth pedigerous somite, genital double-somite and three free abdominal somites (Fig. <xref ref-type="fig" rid="F6">6b</xref>). Leg 5-bearing somite wider than long. <!--PageBreak-->Genital double-somite (Fig. <xref ref-type="fig" rid="F5">5b</xref>) slightly longer than wide (95 × 83 µm); lateral margins nearly parallel. Paired genital apertures bipartite, each comprising ventrolateral copulatory pore and dorsolateral gonopore (oviduct opening). Each genital area with two minute spiniform elements (Fig. <xref ref-type="fig" rid="F5">5b</xref>). Egg sac unknown. Three postgenital somites 55 × 83, 53 × 72 and 39 × 67 μm from anterior to posterior.</p><p><italic>Caudal rami</italic> (Fig. <xref ref-type="fig" rid="F5">5b</xref>) elongated, 108 × 25 µm, 4.3 times as long as wide. With six setae; all setae relatively short and naked. Outer lateral seta 44 µm, outermost terminal seta 41 µm, innermost terminal seta 33 µm. Two median terminal setae broadened, 72 µm (outer) and 66 µm (inner) in length. Dorsal seta 39 µm.</p><p><italic>Antennule, mandible, maxillule, maxilla</italic> and armature formula for legs 1–4 as for <italic><tp:taxon-name><tp:taxon-name-part taxon-name-part-type="genus" reg="Spaniomolgus">Spaniomolgus</tp:taxon-name-part><tp:taxon-name-part taxon-name-part-type="species" reg="globus">globus</tp:taxon-name-part></tp:taxon-name></italic> sp. n.</p><p><italic>Antenna</italic> (Fig. <xref ref-type="fig" rid="F5">5c</xref>) 3-segmented; first segment 53 µm long with small terminal hyaline seta; second segment 68 µm long with seta medially; third segment 60 µm long with three hyaline setae medially and two apical hyaline setae, small recurved terminal claw 24 µm long. Second and third segments measured along inner margin subequal in length.</p><p><italic>Maxilliped</italic> (Fig. <xref ref-type="fig" rid="F5">5d</xref>) 3-segmented. First segment unarmed; second segment slightly elongated, with two naked inner setae; third segment claw-like, denticulate distally, with two setae medially.</p><p><italic>Leg 4</italic> (Fig. <xref ref-type="fig" rid="F5">5e</xref>) with 3-segmented exopod and 2-segmented endopod. Inner coxal seta and outer basal seta naked. Endopod reaching beyond middle of third exopodal segment; second segment with two apical spines unequal in length, outer 30 µm long, inner 50 µm long, the latter spines with hyaline and weakly serrated margins. Outer spines of exopod with barbed lamellae.</p><p><italic>Fifth Sixth leg</italic> (Fig. <xref ref-type="fig" rid="F5">5b</xref>) with protopod incorporated into somite; outer basal seta not observed. Free segment long, slender and recurved, 4.2 times as long as wide, bearing two apical setae unequal in length, inner most about twice as long as outer one.</p><p><italic>Sixth leg</italic> (arrowed in Fig. <xref ref-type="fig" rid="F5">5b</xref>) represented by two very small articulated projections near attachment of eggs sacs.</p><p>Male unknown.</p></tp:treatment-sec><tp:treatment-sec><!--Section generated to contain objects referenced in tp:taxon-treatment.--><fig id="F6" position="float" orientation="portrait"><label>Figure 6.</label><caption><p><italic><tp:taxon-name><tp:taxon-name-part taxon-name-part-type="genus" reg="Spaniomolgus">Spaniomolgus</tp:taxon-name-part><tp:taxon-name-part taxon-name-part-type="species" reg="maculatus">maculatus</tp:taxon-name-part></tp:taxon-name></italic> sp. n., female. <bold>a</bold> Habitus dorsal <bold>b</bold> Urosome dorsal <bold>c</bold> Antenna <bold>d</bold> Maxilliped <bold>e</bold> Leg 4 <bold>f</bold> Genital area. Scale bars: 300 µm (<bold>a</bold>); 100 µm (<bold>b</bold>); 50 µm (<bold>c–f</bold>).</p></caption><graphic xmlns:xlink="http://www.w3.org/1999/xlink" xlink:href="zookeys-791-071-g006.jpg" position="float" orientation="portrait" xlink:type="simple" id="oo_236676.jpg"/></fig></tp:treatment-sec></tp:taxon-treatment>
