# Supplementary material for: Five new coexisting species of copepod crustaceans of the genus Spaniomolgus (Poecilostomatoida: Rhynchomolgidae), symbionts of the stony coral Stylophorapistillata (Scleractinia)
Source: Zookeys. 2018 Oct 22;(791):71–95. doi: 10.3897/zookeys.791.28775 (PMC6205989; doi:10.3897/zookeys.791.28775)
Supplement: XML Treatment for Spaniomolgus maculatus [file zookeys.791.28775-treatment4.xml]

<!DOCTYPE tp:taxon-treatment
  PUBLIC "-//TaxonX//DTD Taxonomic Treatment Publishing DTD v0 20100105//EN" "tax-treatment-NSO.dtd">
<tp:taxon-treatment xmlns:tp="http://www.plazi.org/taxpub"><tp:treatment-meta><kwd-group><label>Taxon classification</label><kwd><named-content xmlns:xlink="http://www.w3.org/1999/xlink" content-type="kingdom">Animalia</named-content></kwd><kwd><named-content xmlns:xlink="http://www.w3.org/1999/xlink" content-type="order">Cyclopoida</named-content></kwd><kwd><named-content xmlns:xlink="http://www.w3.org/1999/xlink" content-type="family">Rhynchomolgidae</named-content></kwd></kwd-group><mixed-citation publication-type="journal"><person-group><name><surname>Conradi</surname><given-names>Mercedes</given-names></name><name><surname>Bandera</surname><given-names>Eugenia</given-names></name><name><surname>Mudrova</surname><given-names>Sofya V.</given-names></name><name><surname>Viatcheslav N. Ivanenko</surname><given-names/></name></person-group><article-title>Five new coexisting species of copepod crustaceans of the genus <italic><tp:taxon-name><tp:taxon-name-part taxon-name-part-type="genus" reg="Spaniomolgus">Spaniomolgus</tp:taxon-name-part></tp:taxon-name></italic> (<tp:taxon-name><tp:taxon-name-part taxon-name-part-type="order">Poecilostomatoida</tp:taxon-name-part></tp:taxon-name>: <tp:taxon-name><tp:taxon-name-part taxon-name-part-type="family">Rhynchomolgidae</tp:taxon-name-part></tp:taxon-name>), symbionts of the stony coral <italic><tp:taxon-name><tp:taxon-name-part taxon-name-part-type="genus" reg="Stylophora">Stylophora</tp:taxon-name-part><tp:taxon-name-part taxon-name-part-type="species" reg="pistillata">pistillata</tp:taxon-name-part></tp:taxon-name></italic> (<tp:taxon-name><tp:taxon-name-part taxon-name-part-type="order">Scleractinia</tp:taxon-name-part></tp:taxon-name>)</article-title><source>Zookeys</source><day>22</day><month>10</month><year>2018</year><volume>2018</volume><issue>791</issue><fpage>71</fpage><lpage>95</lpage><pub-id pub-id-type="doi">10.3897/zookeys.791.28775</pub-id></mixed-citation></tp:treatment-meta><tp:nomenclature><tp:taxon-name>
                  <tp:taxon-name-part taxon-name-part-type="genus" reg="Spaniomolgus">Spaniomolgus</tp:taxon-name-part>
                  <tp:taxon-name-part taxon-name-part-type="species" reg="maculatus">maculatus</tp:taxon-name-part>
                  <object-id xmlns:xlink="http://www.w3.org/1999/xlink" content-type="zoobank" xlink:type="simple">http://zoobank.org/3269010E-C96D-4F9B-8FBB-4189C01F6455</object-id>
                </tp:taxon-name><tp:taxon-status xmlns:xlink="http://www.w3.org/1999/xlink" xlink:type="simple">sp. n.</tp:taxon-status><xref ref-type="fig" rid="F6">Fig. 6</xref></tp:nomenclature><tp:treatment-sec sec-type="type locality" id="SECID0ETJAG"><title>Type locality.</title><p>Saudi Arabian Red Sea, reef near Thuwal, <named-content xmlns:xlink="http://www.w3.org/1999/xlink" content-type="dwc:verbatimCoordinates" xlink:type="simple"><named-content content-type="geo-json" specific-use="{&#34;type&#34;:&#34;Point&#34;,&#34;coordinates&#34;:[38.854383,22.319239]}" id="NCID0E3JAG" xlink:type="simple">22°19'09.26"N, 38°51'15.78"E</named-content></named-content>.</p></tp:treatment-sec><tp:treatment-sec sec-type="material" id="SECID0EBKAG"><title>Material examined.</title><p>1 ♀ holotype (<named-content xmlns:xlink="http://www.w3.org/1999/xlink" content-type="dwc:institutional_code" xlink:type="simple">ZMMU</named-content> Me-1215) and 1 ♀ paratype (<named-content xmlns:xlink="http://www.w3.org/1999/xlink" content-type="dwc:institutional_code" xlink:type="simple">ZMMU</named-content> Me-1216) from <italic><tp:taxon-name><tp:taxon-name-part taxon-name-part-type="genus" reg="Stylophora">Stylophora</tp:taxon-name-part><tp:taxon-name-part taxon-name-part-type="species" reg="pistillata">pistillata</tp:taxon-name-part></tp:taxon-name></italic> (morphotype <italic><tp:taxon-name><tp:taxon-name-part taxon-name-part-type="genus" reg="Stylophora">S.</tp:taxon-name-part><tp:taxon-name-part taxon-name-part-type="species" reg="subseriata">subseriata</tp:taxon-name-part></tp:taxon-name></italic>) (<abbrev xmlns:xlink="http://www.w3.org/1999/xlink" content-type="institution" xlink:title="King Abdullah University of Science and Technology" id="ABBRID0EHLAG" xlink:type="simple">KAUST</abbrev> SA2013-25) collected at 10.4 m depth; 1 additional ♀ from <italic><tp:taxon-name><tp:taxon-name-part taxon-name-part-type="genus" reg="Stylophora">Stylophora</tp:taxon-name-part><tp:taxon-name-part taxon-name-part-type="species" reg="pistillata">pistillata</tp:taxon-name-part></tp:taxon-name></italic> (morphotype <italic><tp:taxon-name><tp:taxon-name-part taxon-name-part-type="genus" reg="Stylophora">S.</tp:taxon-name-part><tp:taxon-name-part taxon-name-part-type="species" reg="danae">danae</tp:taxon-name-part></tp:taxon-name></italic>) (<abbrev xmlns:xlink="http://www.w3.org/1999/xlink" content-type="institution" xlink:title="King Abdullah University of Science and Technology" id="ABBRID0ECMAG" xlink:type="simple">KAUST</abbrev> SA2013-31) (<named-content xmlns:xlink="http://www.w3.org/1999/xlink" content-type="dwc:verbatimCoordinates" xlink:type="simple"><named-content content-type="geo-json" specific-use="{&#34;type&#34;:&#34;Point&#34;,&#34;coordinates&#34;:[38.764222,22.063472]}" id="NCID0EKMAG" xlink:type="simple">22°03'48.5"N, 38°45'51.2"E</named-content></named-content>) collected at 28 m depth.</p></tp:treatment-sec><tp:treatment-sec sec-type="etymology" id="SECID0EPMAG"><title>Etymology.</title><p>The specific Latin epithet <italic><tp:taxon-name><tp:taxon-name-part taxon-name-part-type="genus" reg="Spaniomolgus"/><tp:taxon-name-part taxon-name-part-type="species" reg="maculatus">maculatus</tp:taxon-name-part></tp:taxon-name></italic> refers to the maculate body surface, light brown when alive.</p></tp:treatment-sec><tp:treatment-sec sec-type="description" id="SECID0E6MAG"><title>Description.</title><p>Adult female.</p><p><italic>Body</italic> cyclopiform; oval cephalothorax slightly pointed on top and cylindrical urosome (Fig. <xref ref-type="fig" rid="F6">6a</xref>). Mean body length 710 µm (with range of 700 – 720 µm) and mean maximum width 315 µm (with range of 270 – 360 µm), based on two specimens. Prosome comprising cephalothorax and three free pedigerous somites. Second pedigerous somite with epimeral area slightly angular and third pedigerous somite with epimeral area rounded. Fourth pedigerous somite smaller than preceding ones, almost invisible in dorsal view.</p><fig id="F6" position="float" orientation="portrait"><label>Figure 6.</label><caption><p><italic><tp:taxon-name><tp:taxon-name-part taxon-name-part-type="genus" reg="Spaniomolgus">Spaniomolgus</tp:taxon-name-part><tp:taxon-name-part taxon-name-part-type="species" reg="maculatus">maculatus</tp:taxon-name-part></tp:taxon-name></italic> sp. n., female. <bold>a</bold> Habitus dorsal <bold>b</bold> Urosome dorsal <bold>c</bold> Antenna <bold>d</bold> Maxilliped <bold>e</bold> Leg 4 <bold>f</bold> Genital area. Scale bars: 300 µm (<bold>a</bold>); 100 µm (<bold>b</bold>); 50 µm (<bold>c–f</bold>).</p></caption><graphic xmlns:xlink="http://www.w3.org/1999/xlink" xlink:href="zookeys-791-071-g006.jpg" position="float" orientation="portrait" xlink:type="simple" id="oo_236676.jpg"/></fig><p><italic>Urosome</italic> s-shaped when alive, with the genital double-somite drawn forward under the metasome and the postgenital somites retained in line with the prosome. Urosome 5-segmented, comprising fifth pedigerous somite, genital double-somite and three free abdominal somites (Fig. <xref ref-type="fig" rid="F6">6b</xref>). In dorsal view, only the postgenital somites visible. Leg <!--PageBreak-->5-bearing somite slightly wider than long. Genital double-somite (Fig. <xref ref-type="fig" rid="F6">6b</xref>) narrow, slightly longer than wide (108 × 92 µm); lateral margins nearly parallel. Paired genital apertures bipartite, each comprising ventrolateral copulatory pore and dorsolateral gonopore (oviduct opening). Each genital area with two very small articulated projections (Fig. <xref ref-type="fig" rid="F6">6f</xref>). Egg sac unknown. Three postgenital somites 67 × 83, 50 × 63 and 42 × 54 μm from anterior to posterior.</p><p><italic>Caudal rami</italic> (Fig. <xref ref-type="fig" rid="F6">6b</xref>) elongated, 125 × 21 µm, 5.0 times longer than wide. With six setae, all short and naked. Outer lateral seta 42 µm, outermost terminal seta 54 µm, inner lateral seta 33 µm, innermost terminal seta 37 µm, median terminal setae 71 µm in length. Dorsal seta 20 µm.</p><p><italic>Antennule, mandible, maxillule, maxilla</italic> and armature formula for legs 1–4 as for <italic><tp:taxon-name><tp:taxon-name-part taxon-name-part-type="genus" reg="Spaniomolgus">Spaniomolgus</tp:taxon-name-part><tp:taxon-name-part taxon-name-part-type="species" reg="globus">globus</tp:taxon-name-part></tp:taxon-name></italic> sp. n.</p><p><italic>Antenna</italic> (Fig. <xref ref-type="fig" rid="F6">6c</xref>) 3-segmented; first segment 45 µm long with small hyaline apical seta; second segment 87 µm long with one hyaline seta medially; third segment 55 µm long with two hyaline setae medially, and one apical hyaline seta, with small recurved terminal claw 22 µm long. Length ratio of second to third segments (measured along inner margin) 1.7:1.</p><p><italic>Maxilliped</italic> (Fig. <xref ref-type="fig" rid="F6">6d</xref>) 3-segmented; first segment unarmed; second segment robust, with two naked inner setae; third segment claw-like, with two setae medially equal in length; apex with pore.</p><p><italic>Leg 4</italic> (Fig. <xref ref-type="fig" rid="F6">6e</xref>) with 3-segmented exopod and 2-segmented endopod. Inner coxal seta short and naked, outer basal seta short and plumose. Endopod reaching beyond middle of third exopodal segment; with two distal spines unequal in length, outer 30 µm long, inner 50 µm long, the latter spines with hyaline and weakly serrated margins. Outer spines of exopod with smooth lamellae.</p><p><italic>Fifth Sixth leg</italic> (Fig. <xref ref-type="fig" rid="F6">6b</xref>) with protopod incorporated into somite; outer basal smooth seta short. Free segment long, slender and recurved, 7.6 times as long as wide, bearing two apical setae unequal in length, inner most about twice as long as outer one.</p><p>Male unknown.</p></tp:treatment-sec></tp:taxon-treatment>
