# Supplementary material for: Five new coexisting species of copepod crustaceans of the genus Spaniomolgus (Poecilostomatoida: Rhynchomolgidae), symbionts of the stony coral Stylophorapistillata (Scleractinia)
Source: Zookeys. 2018 Oct 22;(791):71–95. doi: 10.3897/zookeys.791.28775 (PMC6205989; doi:10.3897/zookeys.791.28775)
Supplement: XML Treatment for Spaniomolgus acutus [file zookeys.791.28775-treatment5.xml]

<!DOCTYPE tp:taxon-treatment
  PUBLIC "-//TaxonX//DTD Taxonomic Treatment Publishing DTD v0 20100105//EN" "tax-treatment-NSO.dtd">
<tp:taxon-treatment xmlns:tp="http://www.plazi.org/taxpub"><tp:treatment-meta><kwd-group><label>Taxon classification</label><kwd><named-content xmlns:xlink="http://www.w3.org/1999/xlink" content-type="kingdom">Animalia</named-content></kwd><kwd><named-content xmlns:xlink="http://www.w3.org/1999/xlink" content-type="order">Cyclopoida</named-content></kwd><kwd><named-content xmlns:xlink="http://www.w3.org/1999/xlink" content-type="family">Rhynchomolgidae</named-content></kwd></kwd-group><mixed-citation publication-type="journal"><person-group><name><surname>Conradi</surname><given-names>Mercedes</given-names></name><name><surname>Bandera</surname><given-names>Eugenia</given-names></name><name><surname>Mudrova</surname><given-names>Sofya V.</given-names></name><name><surname>Viatcheslav N. Ivanenko</surname><given-names/></name></person-group><article-title>Five new coexisting species of copepod crustaceans of the genus <italic><tp:taxon-name><tp:taxon-name-part taxon-name-part-type="genus" reg="Spaniomolgus">Spaniomolgus</tp:taxon-name-part></tp:taxon-name></italic> (<tp:taxon-name><tp:taxon-name-part taxon-name-part-type="order">Poecilostomatoida</tp:taxon-name-part></tp:taxon-name>: <tp:taxon-name><tp:taxon-name-part taxon-name-part-type="family">Rhynchomolgidae</tp:taxon-name-part></tp:taxon-name>), symbionts of the stony coral <italic><tp:taxon-name><tp:taxon-name-part taxon-name-part-type="genus" reg="Stylophora">Stylophora</tp:taxon-name-part><tp:taxon-name-part taxon-name-part-type="species" reg="pistillata">pistillata</tp:taxon-name-part></tp:taxon-name></italic> (<tp:taxon-name><tp:taxon-name-part taxon-name-part-type="order">Scleractinia</tp:taxon-name-part></tp:taxon-name>)</article-title><source>Zookeys</source><day>22</day><month>10</month><year>2018</year><volume>2018</volume><issue>791</issue><fpage>71</fpage><lpage>95</lpage><pub-id pub-id-type="doi">10.3897/zookeys.791.28775</pub-id></mixed-citation></tp:treatment-meta><tp:nomenclature><tp:taxon-name>
                  <tp:taxon-name-part taxon-name-part-type="genus" reg="Spaniomolgus">Spaniomolgus</tp:taxon-name-part>
                  <tp:taxon-name-part taxon-name-part-type="species" reg="acutus">acutus</tp:taxon-name-part>
                  <object-id xmlns:xlink="http://www.w3.org/1999/xlink" content-type="zoobank" xlink:type="simple">http://zoobank.org/10C25D5C-ED4B-4234-B6BA-F0B3988225B7</object-id>
                </tp:taxon-name><tp:taxon-status xmlns:xlink="http://www.w3.org/1999/xlink" xlink:type="simple">sp. n.</tp:taxon-status><xref ref-type="fig" rid="F7">Fig. 7</xref><!--PageBreak--></tp:nomenclature><tp:treatment-sec sec-type="type locality" id="SECID0EWSAG"><title>Type locality.</title><p>Saudi Arabian Red Sea, reef near Thuwal, <named-content xmlns:xlink="http://www.w3.org/1999/xlink" content-type="dwc:verbatimCoordinates" xlink:type="simple"><named-content content-type="geo-json" specific-use="{&#34;type&#34;:&#34;Point&#34;,&#34;coordinates&#34;:[38.854383,22.319239]}" id="NCID0E6SAG" xlink:type="simple">22°19'9.26"N, 38°51'15.78"E</named-content></named-content>.</p><p>Material examined. 1 ♀ holotype (<named-content xmlns:xlink="http://www.w3.org/1999/xlink" content-type="dwc:institutional_code" xlink:type="simple">ZMMU</named-content> Me-1217) and 1 ♀ paratype (<named-content xmlns:xlink="http://www.w3.org/1999/xlink" content-type="dwc:institutional_code" xlink:type="simple">ZMMU</named-content> Me-1218) from <italic><tp:taxon-name><tp:taxon-name-part taxon-name-part-type="genus" reg="Stylophora">Stylophora</tp:taxon-name-part><tp:taxon-name-part taxon-name-part-type="species" reg="pistillata">pistillata</tp:taxon-name-part></tp:taxon-name></italic> (morphotype <italic><tp:taxon-name><tp:taxon-name-part taxon-name-part-type="genus" reg="Stylophora">S.</tp:taxon-name-part><tp:taxon-name-part taxon-name-part-type="species" reg="subseriata">subseriata</tp:taxon-name-part></tp:taxon-name></italic>) (<abbrev xmlns:xlink="http://www.w3.org/1999/xlink" content-type="institution" xlink:title="King Abdullah University of Science and Technology" id="ABBRID0EGUAG" xlink:type="simple">KAUST</abbrev> SA2013-25) collected at 10.4 m depth; 1 additional ♀ from <italic><tp:taxon-name><tp:taxon-name-part taxon-name-part-type="genus" reg="Stylophora">Stylophora</tp:taxon-name-part><tp:taxon-name-part taxon-name-part-type="species" reg="pistillata">pistillata</tp:taxon-name-part></tp:taxon-name></italic> (morphotype <italic><tp:taxon-name><tp:taxon-name-part taxon-name-part-type="genus" reg="Stylophora">S.</tp:taxon-name-part><tp:taxon-name-part taxon-name-part-type="species" reg="danae">danae</tp:taxon-name-part></tp:taxon-name></italic>) (<abbrev xmlns:xlink="http://www.w3.org/1999/xlink" content-type="institution" xlink:title="King Abdullah University of Science and Technology" id="ABBRID0EBVAG" xlink:type="simple">KAUST</abbrev> SA2013-31) (<named-content xmlns:xlink="http://www.w3.org/1999/xlink" content-type="dwc:verbatimCoordinates" xlink:type="simple"><named-content content-type="geo-json" specific-use="{&#34;type&#34;:&#34;Point&#34;,&#34;coordinates&#34;:[38.764222,22.063472]}" id="NCID0EJVAG" xlink:type="simple">22°03'48.5"N, 38°45'51.2"E</named-content></named-content>) collected at 28 m depth.</p></tp:treatment-sec><tp:treatment-sec sec-type="etymology" id="SECID0EOVAG"><title>Etymology.</title><p>The specific Latin epithet <italic><tp:taxon-name><tp:taxon-name-part taxon-name-part-type="genus" reg="Spaniomolgus"/><tp:taxon-name-part taxon-name-part-type="species" reg="acutus">acutus</tp:taxon-name-part></tp:taxon-name></italic>, pointed, refers to the pointed epimeral areas of the second and third pedigerous somites.</p></tp:treatment-sec><tp:treatment-sec sec-type="description" id="SECID0E5VAG"><title>Description.</title><p>Adult female.</p><!--PageBreak--><p><italic>Body</italic> cyclopiform, with oval cephalothorax and cylindrical urosome (Fig. <xref ref-type="fig" rid="F7">7a</xref>). Mean body length 855 µm (with range of 850 – 860 µm) and mean maximum width 365 µm (with range of 320 – 410 µm), based on two specimens. Prosome comprising cephalothorax and three free pedigerous somites. Second and third pedigerous somites with epimeral areas pointed. Fourth pedigerous somite smaller than preceding ones, its epimeral areas much less expanded.</p><fig id="F7" position="float" orientation="portrait"><label>Figure 7.</label><caption><p><italic><tp:taxon-name><tp:taxon-name-part taxon-name-part-type="genus" reg="Spaniomolgus">Spaniomolgus</tp:taxon-name-part><tp:taxon-name-part taxon-name-part-type="species" reg="acutus">acutus</tp:taxon-name-part></tp:taxon-name></italic> sp. n., female. <bold>a</bold> Habitus dorsal <bold>b</bold> Urosome dorsal <bold>c</bold> Antenna <bold>d</bold> Maxilliped <bold>e</bold> Leg 4 <bold>f</bold> Genital area. Scale bars: 300 µm (<bold>a</bold>); 100 µm (<bold>b</bold>); 50 µm (<bold>c–f</bold>).</p></caption><graphic xmlns:xlink="http://www.w3.org/1999/xlink" xlink:href="zookeys-791-071-g007.jpg" position="float" orientation="portrait" xlink:type="simple" id="oo_236677.jpg"/></fig><p><italic>Urosome</italic> 5-segmented, comprising fifth pedigerous somite, genital double-somite and three free abdominal somites (Fig. <xref ref-type="fig" rid="F7">7b</xref>). Leg 5-bearing somite slightly wider than long. Genital double-somite (Fig. <xref ref-type="fig" rid="F7">7b</xref>) narrow, slightly longer than wide (107 × 100 µm); lateral margins nearly parallel. Paired genital apertures bipartite, each comprising ventrolateral copulatory pore and dorsolateral gonopore (oviduct opening). Each genital area with two minute spiniform elements (Fig. <xref ref-type="fig" rid="F7">7f</xref>). Egg sac unknown. Three postgenital somites 48 × 89, 52 × 78 and 40 × 70 μm from anterior to posterior.</p><p><italic>Caudal rami</italic> (Fig. <xref ref-type="fig" rid="F7">7b</xref>) elongated, 111 × 30 µm, 3.7 times longer than wide. With five setae, all relatively short and naked. Outer lateral seta 44 µm, outermost terminal seta 41 µm, innermost terminal seta 48 µm. Two median terminal setae broadened, 52 µm (outer) and 59 µm (inner) in length. Dorsal seta not observed.</p><!--PageBreak--><p><italic>Antennule, mandible, maxillule, maxilla</italic> and armature formula for legs 1–4 as for <italic><tp:taxon-name><tp:taxon-name-part taxon-name-part-type="genus" reg="Spaniomolgus">Spaniomolgus</tp:taxon-name-part><tp:taxon-name-part taxon-name-part-type="species" reg="globus">globus</tp:taxon-name-part></tp:taxon-name></italic> sp. n.</p><p><italic>Antenna</italic> (Fig. c) 3-segmented; first segment 48µm long with small terminal hyaline seta; second segment 60 µm long, with similar seta medially; third segment 76 µm long, with two hyaline setae medially, and two apical hyaline setae, with small recurved terminal claw 20 µm long. Length ratio of second to third segments (measured along inner margin) 1:1.2.</p><p><italic>Maxilliped</italic> (Fig. <xref ref-type="fig" rid="F7">7d</xref>) 3-segmented; first segment unarmed; second segment robust, with two naked inner setae; third claw-like segment with two setae medially, and a tooth subapically.</p><p><italic>Leg 4</italic> (Fig. <xref ref-type="fig" rid="F7">7e</xref>) with 3-segmented exopod and 2-segmented endopod. Inner coxal seta and outer basal seta short and naked. Endopod reaching tip of third exopodal segment, with two apical spines unequal in length, outer 39 µm long, inner 52 µm long, the latter spines with hyaline and smooth margins. Outer spines on Sixth leg 4 exopod with smooth lamellae.</p><p><italic>Fifth Sixth leg</italic> (Fig. <xref ref-type="fig" rid="F7">7b</xref>) with protopod incorporated into somite; outer basal seta smooth. Free segment long, slender and recurved, 9.3 times as long as wide, bearing two apical setae unequal in length, inner most 3.6 times the length of outer one.</p><p><italic>Sixth leg</italic> (Fig. <xref ref-type="fig" rid="F7">7f</xref>) represented by two very small articulated projections near attachment of eggs sacs.</p><p>Male unknown.</p></tp:treatment-sec></tp:taxon-treatment>
