# Supplementary material for: Five new coexisting species of copepod crustaceans of the genus Spaniomolgus (Poecilostomatoida: Rhynchomolgidae), symbionts of the stony coral Stylophorapistillata (Scleractinia)
Source: Zookeys. 2018 Oct 22;(791):71–95. doi: 10.3897/zookeys.791.28775 (PMC6205989; doi:10.3897/zookeys.791.28775)
Supplement: XML Treatment for Spaniomolgus stylophorus [file zookeys.791.28775-treatment6.xml]

<!DOCTYPE tp:taxon-treatment
  PUBLIC "-//TaxonX//DTD Taxonomic Treatment Publishing DTD v0 20100105//EN" "tax-treatment-NSO.dtd">
<tp:taxon-treatment xmlns:tp="http://www.plazi.org/taxpub"><tp:treatment-meta><kwd-group><label>Taxon classification</label><kwd><named-content xmlns:xlink="http://www.w3.org/1999/xlink" content-type="kingdom">Animalia</named-content></kwd><kwd><named-content xmlns:xlink="http://www.w3.org/1999/xlink" content-type="order">Cyclopoida</named-content></kwd><kwd><named-content xmlns:xlink="http://www.w3.org/1999/xlink" content-type="family">Rhynchomolgidae</named-content></kwd></kwd-group><mixed-citation publication-type="journal"><person-group><name><surname>Conradi</surname><given-names>Mercedes</given-names></name><name><surname>Bandera</surname><given-names>Eugenia</given-names></name><name><surname>Mudrova</surname><given-names>Sofya V.</given-names></name><name><surname>Viatcheslav N. Ivanenko</surname><given-names/></name></person-group><article-title>Five new coexisting species of copepod crustaceans of the genus <italic><tp:taxon-name><tp:taxon-name-part taxon-name-part-type="genus" reg="Spaniomolgus">Spaniomolgus</tp:taxon-name-part></tp:taxon-name></italic> (<tp:taxon-name><tp:taxon-name-part taxon-name-part-type="order">Poecilostomatoida</tp:taxon-name-part></tp:taxon-name>: <tp:taxon-name><tp:taxon-name-part taxon-name-part-type="family">Rhynchomolgidae</tp:taxon-name-part></tp:taxon-name>), symbionts of the stony coral <italic><tp:taxon-name><tp:taxon-name-part taxon-name-part-type="genus" reg="Stylophora">Stylophora</tp:taxon-name-part><tp:taxon-name-part taxon-name-part-type="species" reg="pistillata">pistillata</tp:taxon-name-part></tp:taxon-name></italic> (<tp:taxon-name><tp:taxon-name-part taxon-name-part-type="order">Scleractinia</tp:taxon-name-part></tp:taxon-name>)</article-title><source>Zookeys</source><day>22</day><month>10</month><year>2018</year><volume>2018</volume><issue>791</issue><fpage>71</fpage><lpage>95</lpage><pub-id pub-id-type="doi">10.3897/zookeys.791.28775</pub-id></mixed-citation></tp:treatment-meta><tp:nomenclature><tp:taxon-name>
                  <tp:taxon-name-part taxon-name-part-type="genus" reg="Spaniomolgus">Spaniomolgus</tp:taxon-name-part>
                  <tp:taxon-name-part taxon-name-part-type="species" reg="stylophorus">stylophorus</tp:taxon-name-part>
                  <object-id xmlns:xlink="http://www.w3.org/1999/xlink" content-type="zoobank" xlink:type="simple">http://zoobank.org/56C93061-E2C5-47E5-8A3C-977D264B169E</object-id>
                </tp:taxon-name><tp:taxon-status xmlns:xlink="http://www.w3.org/1999/xlink" xlink:type="simple">sp. n.</tp:taxon-status><xref ref-type="fig" rid="F8">Figs 8</xref><xref ref-type="fig" rid="F9">, 9 b–d</xref></tp:nomenclature><tp:treatment-sec sec-type="type locality" id="SECID0EO3AG"><title>Type locality.</title><p>Saudi Arabian Red Sea, reef near Thuwal, <named-content xmlns:xlink="http://www.w3.org/1999/xlink" content-type="dwc:verbatimCoordinates" xlink:type="simple"><named-content content-type="geo-json" specific-use="{&#34;type&#34;:&#34;Point&#34;,&#34;coordinates&#34;:[38.958722,22.201194]}" id="NCID0EX3AG" xlink:type="simple">22°12'04.30"N, 38°57'31.40"E</named-content></named-content>.</p></tp:treatment-sec><tp:treatment-sec sec-type="material" id="SECID0E33AG"><title>Material examined.</title><p>1 ♀ holotype (<named-content xmlns:xlink="http://www.w3.org/1999/xlink" content-type="dwc:institutional_code" xlink:type="simple">ZMMU</named-content> Me-1211) and 1 ♀ paratype (<named-content xmlns:xlink="http://www.w3.org/1999/xlink" content-type="dwc:institutional_code" xlink:type="simple">ZMMU</named-content> Me-1212) from <italic><tp:taxon-name><tp:taxon-name-part taxon-name-part-type="genus" reg="Stylophora">Stylophora</tp:taxon-name-part><tp:taxon-name-part taxon-name-part-type="species" reg="pistillata">pistillata</tp:taxon-name-part></tp:taxon-name></italic> (<abbrev xmlns:xlink="http://www.w3.org/1999/xlink" content-type="institution" xlink:title="King Abdullah University of Science and Technology" id="ABBRID0EX4AG" xlink:type="simple">KAUST</abbrev> SA2013-12) collected at 1 m depth in the inner part of the reef; 1 additional ♀ from <italic><tp:taxon-name><tp:taxon-name-part taxon-name-part-type="genus" reg="Stylophora">Stylophora</tp:taxon-name-part><tp:taxon-name-part taxon-name-part-type="species" reg="pistillata">pistillata</tp:taxon-name-part></tp:taxon-name></italic> (morphotype <italic><tp:taxon-name><tp:taxon-name-part taxon-name-part-type="genus" reg="Stylophora">S.</tp:taxon-name-part><tp:taxon-name-part taxon-name-part-type="species" reg="danae">danae</tp:taxon-name-part></tp:taxon-name></italic>) (<abbrev xmlns:xlink="http://www.w3.org/1999/xlink" content-type="institution" xlink:title="King Abdullah University of Science and Technology" id="ABBRID0ES5AG" xlink:type="simple">KAUST</abbrev> SA2013-31) collected at 28 m depth in the outer part of reef (<named-content xmlns:xlink="http://www.w3.org/1999/xlink" content-type="dwc:verbatimCoordinates" xlink:type="simple"><named-content content-type="geo-json" specific-use="{&#34;type&#34;:&#34;Point&#34;,&#34;coordinates&#34;:[38.847869,22.339847]}" id="NCID0E15AG" xlink:type="simple">22°20'23.45"N, 38°50'52.33"E</named-content></named-content>).</p></tp:treatment-sec><tp:treatment-sec sec-type="etymology" id="SECID0E65AG"><title>Etymology.</title><p>The specific epithet <italic><tp:taxon-name><tp:taxon-name-part taxon-name-part-type="genus" reg="Spaniomolgus"/><tp:taxon-name-part taxon-name-part-type="species" reg="stylophorus">stylophorus</tp:taxon-name-part></tp:taxon-name></italic> refers to the host name <italic><tp:taxon-name><tp:taxon-name-part taxon-name-part-type="genus" reg="Stylophora">Stylophora</tp:taxon-name-part></tp:taxon-name></italic>.</p></tp:treatment-sec><tp:treatment-sec sec-type="description" id="SECID0EW6AG"><title>Description.</title><p>Adult female.</p><p><italic>Body</italic> cyclopiform, with oval cephalothorax and cylindrical urosome (Figs <xref ref-type="fig" rid="F8">8a</xref>, <xref ref-type="fig" rid="F9">9b</xref>). Mean body length 1.15 mm (with range of 1.1 – 1.2 mm) and mean maximum width 365 µm (with range of 320 – 410 µm), based on two specimens. Somite bearing Sixth leg 1 completely separated from cephalosome. Epimeral areas of metasomal somites slightly angular. Fourth pedigerous somite smaller than preceding ones, its epimeral areas not visible in dorsal view.</p><fig id="F8" position="float" orientation="portrait"><label>Figure 8.</label><caption><p><italic><tp:taxon-name><tp:taxon-name-part taxon-name-part-type="genus" reg="Spaniomolgus">Spaniomolgus</tp:taxon-name-part><tp:taxon-name-part taxon-name-part-type="species" reg="stylophorus">stylophorus</tp:taxon-name-part></tp:taxon-name></italic> sp. n., female. <bold>a</bold> Habitus dorsal <bold>b</bold> Urosome dorsal <bold>c</bold> Antenna <bold>d</bold> Maxilliped <bold>e</bold> Leg 4. Scale bars: 300 µm (<bold>a</bold>); 100 µm (<bold>b</bold>); 50 µm(<bold>c–e</bold>).</p></caption><graphic xmlns:xlink="http://www.w3.org/1999/xlink" xlink:href="zookeys-791-071-g008.jpg" position="float" orientation="portrait" xlink:type="simple" id="oo_236678.jpg"/></fig><p><italic>Urosome</italic> 5-segmented, comprising fifth pedigerous somite, genital double-somite and three free abdominal somites (Fig. <xref ref-type="fig" rid="F8">8b</xref>). In dorsal view, only the postgenital somites visible. Leg 5-bearing somite slightly wider than long. Genital double-somite (Fig. <xref ref-type="fig" rid="F8">8b</xref>) bell-shaped; 170 µm minimum width (anterior half), 220 µm maximum width (posterior half) and 155 µm long; shorter dorsally than ventrally. Paired genital apertures bipartite, each comprising ventrolateral copulatory pore and dorsolateral gonopore (oviduct opening). Each genital area with two minute spiniform setae (Fig. <xref ref-type="fig" rid="F8">8b</xref>). Egg sac unknown. Three postgenital somites 120 × 180, 120 × 130 and 94 × 110 μm from anterior to posterior.</p><!--PageBreak--><p><italic>Caudal rami</italic> (Fig. <xref ref-type="fig" rid="F8">8b</xref>) elongated, 200 × 45 µm, 4.4 times as long as wide. With six setae, all relatively short and naked. Outer lateral seta 40 µm, outermost terminal seta 40 µm, innermost terminal seta 30 µm. Two median terminal setae broadened, 50 µm (outer) and 60 µm (inner) in length. Dorsal seta 25 µm.</p><p><italic>Rostral area</italic> with hyaline setules (Fig. <xref ref-type="fig" rid="F9">9c, d</xref>).</p><p><italic>Antennule, mandible, maxillule, maxilla</italic> and armature formula for legs 1–4 as for <italic><tp:taxon-name><tp:taxon-name-part taxon-name-part-type="genus" reg="Spaniomolgus">Spaniomolgus</tp:taxon-name-part><tp:taxon-name-part taxon-name-part-type="species" reg="globus">globus</tp:taxon-name-part></tp:taxon-name></italic> sp. n.</p><p><italic>Antenna</italic> (Fig. <xref ref-type="fig" rid="F8">8c</xref>) 3-segmented; first segment 80µm long with small terminal hyaline seta; second segment 115 µm long with a seta medially; third segment 78 µm long with three hyaline setae medially, and two apical hyaline setae, with small recurved terminal claw 30 µm long. Length ratio of second to third segments (measured along inner margin) 1.5:1.</p><!--PageBreak--><p><italic>Maxilliped</italic> (Fig. <xref ref-type="fig" rid="F8">8d</xref>) 3-segmented; first segment unarmed; second segment robust, with two naked inner setae; third segment claw-like, with two setae medially equal in length; apex with pore.</p><p><italic>Leg 4</italic> (Fig. <xref ref-type="fig" rid="F8">8e</xref>) with 3-segmented exopod and 2-segmented endopod. Inner coxal seta and outer basal seta short and naked. Endopod reaching beyond middle of third exopodal segment, with two apical spines unequal in length, outer 38 µm and inner 70 µm, the latter spines with hyaline and serrated margins. Outer spines of exopod with smooth lamellae.</p><p><italic>Leg 5</italic> (Fig. <xref ref-type="fig" rid="F8">8b</xref>) with protopod incorporated into somite; outer basal seta naked. Free segment long, slender and recurved, 5.0 times as long as wide, bearing two apical setae unequal in length, inner most more than twice the length of outer one.</p><p>Male unknown.</p></tp:treatment-sec><tp:treatment-sec><!--Section generated to contain objects referenced in tp:taxon-treatment.--><fig id="F9" position="float" orientation="portrait"><label>Figure 9.</label><caption><p><italic><tp:taxon-name><tp:taxon-name-part taxon-name-part-type="genus" reg="Spaniomolgus">Spaniomolgus</tp:taxon-name-part></tp:taxon-name></italic>, females. <bold>a</bold><italic><tp:taxon-name><tp:taxon-name-part taxon-name-part-type="genus" reg="Spaniomolgus">S.</tp:taxon-name-part><tp:taxon-name-part taxon-name-part-type="species" reg="crassus">crassus</tp:taxon-name-part></tp:taxon-name></italic> (Humes &amp; Ho, 1968), confocal photo. <italic><tp:taxon-name><tp:taxon-name-part taxon-name-part-type="genus" reg="Spaniomolgus">S.</tp:taxon-name-part><tp:taxon-name-part taxon-name-part-type="species" reg="stylophorus">stylophorus</tp:taxon-name-part></tp:taxon-name></italic> sp. n., <abbrev xmlns:xlink="http://www.w3.org/1999/xlink" xlink:title="scanning electron microscopy" id="ABBRID0EDIBG" xlink:type="simple">SEM</abbrev><bold>b</bold> Habitus ventral <bold>c</bold> Rostral area <bold>d</bold> Labrum.</p></caption><graphic xmlns:xlink="http://www.w3.org/1999/xlink" xlink:href="zookeys-791-071-g009.jpg" position="float" orientation="portrait" xlink:type="simple" id="oo_236679.jpg"/></fig></tp:treatment-sec></tp:taxon-treatment>
