# Supplementary material for: Five new coexisting species of copepod crustaceans of the genus Spaniomolgus (Poecilostomatoida: Rhynchomolgidae), symbionts of the stony coral Stylophorapistillata (Scleractinia)
Source: Zookeys. 2018 Oct 22;(791):71–95. doi: 10.3897/zookeys.791.28775 (PMC6205989; doi:10.3897/zookeys.791.28775)
Supplement: XML Treatment for Spaniomolgus crassus [file zookeys.791.28775-treatment7.xml]

<!DOCTYPE tp:taxon-treatment
  PUBLIC "-//TaxonX//DTD Taxonomic Treatment Publishing DTD v0 20100105//EN" "tax-treatment-NSO.dtd">
<tp:taxon-treatment xmlns:tp="http://www.plazi.org/taxpub"><tp:treatment-meta><kwd-group><label>Taxon classification</label><kwd><named-content xmlns:xlink="http://www.w3.org/1999/xlink" content-type="kingdom">Animalia</named-content></kwd><kwd><named-content xmlns:xlink="http://www.w3.org/1999/xlink" content-type="order">Cyclopoida</named-content></kwd><kwd><named-content xmlns:xlink="http://www.w3.org/1999/xlink" content-type="family">Rhynchomolgidae</named-content></kwd></kwd-group><mixed-citation publication-type="journal"><person-group><name><surname>Conradi</surname><given-names>Mercedes</given-names></name><name><surname>Bandera</surname><given-names>Eugenia</given-names></name><name><surname>Mudrova</surname><given-names>Sofya V.</given-names></name><name><surname>Viatcheslav N. Ivanenko</surname><given-names/></name></person-group><article-title>Five new coexisting species of copepod crustaceans of the genus <italic><tp:taxon-name><tp:taxon-name-part taxon-name-part-type="genus" reg="Spaniomolgus">Spaniomolgus</tp:taxon-name-part></tp:taxon-name></italic> (<tp:taxon-name><tp:taxon-name-part taxon-name-part-type="order">Poecilostomatoida</tp:taxon-name-part></tp:taxon-name>: <tp:taxon-name><tp:taxon-name-part taxon-name-part-type="family">Rhynchomolgidae</tp:taxon-name-part></tp:taxon-name>), symbionts of the stony coral <italic><tp:taxon-name><tp:taxon-name-part taxon-name-part-type="genus" reg="Stylophora">Stylophora</tp:taxon-name-part><tp:taxon-name-part taxon-name-part-type="species" reg="pistillata">pistillata</tp:taxon-name-part></tp:taxon-name></italic> (<tp:taxon-name><tp:taxon-name-part taxon-name-part-type="order">Scleractinia</tp:taxon-name-part></tp:taxon-name>)</article-title><source>Zookeys</source><day>22</day><month>10</month><year>2018</year><volume>2018</volume><issue>791</issue><fpage>71</fpage><lpage>95</lpage><pub-id pub-id-type="doi">10.3897/zookeys.791.28775</pub-id></mixed-citation></tp:treatment-meta><tp:nomenclature><tp:taxon-name>
                  <tp:taxon-name-part taxon-name-part-type="genus" reg="Spaniomolgus">Spaniomolgus</tp:taxon-name-part>
                  <tp:taxon-name-part taxon-name-part-type="species" reg="crassus">crassus</tp:taxon-name-part>
                </tp:taxon-name><tp:taxon-authority>(Humes &amp; Ho, 1968)</tp:taxon-authority><xref ref-type="fig" rid="F9">Fig. 9a</xref><!--PageBreak--></tp:nomenclature><tp:treatment-sec sec-type="material" id="SECID0ETFBG"><title>Material examined.</title><p>2 ♀♀ found in tubular-shaped modification of corallites of <italic><tp:taxon-name><tp:taxon-name-part taxon-name-part-type="genus" reg="Stylophora">Stylophora</tp:taxon-name-part><tp:taxon-name-part taxon-name-part-type="species" reg="pistillata">pistillata</tp:taxon-name-part></tp:taxon-name></italic> (morphotype <italic><tp:taxon-name><tp:taxon-name-part taxon-name-part-type="genus" reg="Stylophora">S.</tp:taxon-name-part><tp:taxon-name-part taxon-name-part-type="species" reg="mordax">mordax</tp:taxon-name-part></tp:taxon-name></italic>) (<abbrev xmlns:xlink="http://www.w3.org/1999/xlink" content-type="institution" xlink:title="King Abdullah University of Science and Technology" id="ABBRID0EPGBG" xlink:type="simple">KAUST</abbrev> SA2013-72) collected on a reef near Al Lith at 2.5 m depth (<named-content xmlns:xlink="http://www.w3.org/1999/xlink" content-type="dwc:verbatimCoordinates" xlink:type="simple"><named-content content-type="geo-json" specific-use="{&#34;type&#34;:&#34;Point&#34;,&#34;coordinates&#34;:[40.099722,20.133889]}" id="NCID0EXGBG" xlink:type="simple">20°08'02"N, 40°05'59"E</named-content></named-content>).</p><fig id="F9" position="float" orientation="portrait"><label>Figure 9.</label><caption><p><italic><tp:taxon-name><tp:taxon-name-part taxon-name-part-type="genus" reg="Spaniomolgus">Spaniomolgus</tp:taxon-name-part></tp:taxon-name></italic>, females. <bold>a</bold><italic><tp:taxon-name><tp:taxon-name-part taxon-name-part-type="genus" reg="Spaniomolgus">S.</tp:taxon-name-part><tp:taxon-name-part taxon-name-part-type="species" reg="crassus">crassus</tp:taxon-name-part></tp:taxon-name></italic> (Humes &amp; Ho, 1968), confocal photo. <italic><tp:taxon-name><tp:taxon-name-part taxon-name-part-type="genus" reg="Spaniomolgus">S.</tp:taxon-name-part><tp:taxon-name-part taxon-name-part-type="species" reg="stylophorus">stylophorus</tp:taxon-name-part></tp:taxon-name></italic> sp. n., <abbrev xmlns:xlink="http://www.w3.org/1999/xlink" xlink:title="scanning electron microscopy" id="ABBRID0EDIBG" xlink:type="simple">SEM</abbrev><bold>b</bold> Habitus ventral <bold>c</bold> Rostral area <bold>d</bold> Labrum.</p></caption><graphic xmlns:xlink="http://www.w3.org/1999/xlink" xlink:href="zookeys-791-071-g009.jpg" position="float" orientation="portrait" xlink:type="simple" id="oo_236679.jpg"/></fig></tp:treatment-sec></tp:taxon-treatment>
